# Supplementary material for: Time usage analysis according to occupational area and satisfaction level in family caregivers of dementia patients
Source: PeerJ. 2023 Apr 14;11:e15178. doi: 10.7717/peerj.15178 (PMC10108852; doi:10.7717/peerj.15178)
Supplement: Supplemental Information 2 [file peerj-11-15178-s002.xlsx]

## Sheet: amount of time_total(provided)
2019 time use survey_amount of time_total(provided)
Series number	Detail		Code number	Code description	Start column	Length	Remarks
1		round (S_NO)	5	5th	1	1
			6	6th
			7	7th
2		city/state	11	Seoul	2	2
			21	Busan
			22	Dae-gu
			23	Incheon
			24	gwangju
			25	Daejeon
			26	Ulsan
			29	Sejong
			31	game
			32	Gangwon
			33	Chungbuk
			34	Chungnam
			35	Jeonbuk
			36	Jeonnam
			37	Gyeongbuk
			38	Gyeongnam
			39	Jeju
3		the township department	1	township	4	1
			2	dong
4		Family serial number (key)		one family has the same household number	5	5
5		Household member serial number		Identifying household members within the same family serial number	10	2
6		representative household member	Y	representative household member	12	1
			N	general household member
7		Day of the week	0	Sunday	13	1
			1	monday
			2	Tuesday
			3	Wednesday
			4	thursday
			5	Friday
			6	Saturday
8		weekday/Saturday/Sunday	1	weekday	14	1
			2	Saturday
			3	Sunday
9		total number of household members			15	2
10		Number of household members in need of care			17	2
11		Number of household members under 10			19	2
12		Number of preschool household members			21	2
13		Furniture classification	1	farmhouse	23	1
			2	non-farm
14		relationship with the householder	1	head of household	24	1
			2	Spouse
			3	unmarried children
			4	Married children and their spouses
			5	grandchildren and their spouses
			6	Parents (including spouse)
			7	Grandparents (including spouse)
			8	Unmarried brothers and sisters (including spouses)
			9	etc
15		gender	1	man	25	1
			2	woman
16		age		OOO years old	26	3
17		age code	1	10-19 years old	29	1
			2	20-29 years old
			3	30-39 years old
			4	40-49 years old
			5	50-59 years old
			6	over 60
18		marital status	1	single	30	1
			2	Having a spouse (including living together)
			3	bereavement
			4	Divorce (including separation)
19		Furniture Characteristics_Senior Household	1	A household consisting of one member of the household over 65 years of age	31	1
			2	Household members 65 years of age or older Households consisting of only married couples
			3	Households in which all members of the household are 65 years of age or older, except for 1 and 2
			6	Household members 65 years of age or older and 65 years old or younger
			7	All household members are not 65 years of age or older, but except for 6 of the households that include members aged 65 and over.
			8	Households with no members over the age of 65
20		Household Characteristics_Single-income dual-income household	10	If the spouse of the head of the household is present in the household,	32	3
			20	The spouse of the head of the household works as a dual-income earner without living together
			31	Only men are employed while the spouse of the head of the household is in the household
			32	Only women are employed while the spouse of the head of the household is in the household
			41	Only men are employed without the spouse of the head of the household not living together
			42	Only women are employed without the spouse of the head of the household not living with them
			50	The spouse of the head of the household is present in the household and neither is employed.
			60	The spouse of the head of the household does not live together and neither is employed.
			90	no spouse
			999	When the head of the household is non-compliant or the spouse of the head of the household is non-compliant
21		Furniture Characteristics_Single-parent-grandparents-grandchild furniture	1	Children under the age of 18, both parents are present, but the spouse of the head of the household is not living with them	35	1
			2	Children under the age of 18, only the head of the household and no spouse (single parent)
			3	There are children under the age of 18, both parents are present, and the spouse of the head of the household is living together
			4	There are only 5 grandchildren under the age of 18 with 1 or 1,2 in the household owner relationship.
			5	All household members are under the age of 18
			6	Under 18 years of age present and not on 1-5
			9	No children under the age of 18
22		Furniture Characteristics_Caring Furniture	1	If there is a member of the household in need of care or a member of the household under the age of 10	36	1
			2	When there is no member of a household in need of care and a member of the household under the age of 10
23		Reasons for needing care	1	no care required	37	1
			2	dementia
			3	Stroke (Stroke)
			4	Visual impairment, hearing impairment, speech impairment
			5	Physical restrictions such as walking
			6	Other care needs
24		Afternoon care	1	parents	38	7	If the relationship with the household is 1 or 2, enter the afternoon care value.
			2	grandparents
			3	Kindergarten, Kindergarten
			4	after school
			5	academy
			6	Living alone or without an adult guardian
			7	etc
25		Separated family relationship 1	1	Spouse	45	1
			2	unmarried children
26		Reason for separated family 1	1	job	46	1
			2	Academic (school, job preparation, etc.)
			3	army service
			4	Admission to social welfare facility
			5	Support your child's education
			6	etc
27		Separated Family Relations 2	1	Spouse	47	1
			2	unmarried children
28		Reason for separated family 2	1	job	48	1
			2	Academic (school, job preparation, etc.)
			3	army service
			4	Admission to social welfare facility
			5	Support your child's education
			6	etc
29		Separated Family Relations 3	1	Spouse	49	1
			2	unmarried children
30		Reason for separated family 3	1	job	50	1
			2	Academic (school, job preparation, etc.)
			3	army service
			4	Admission to social welfare facility
			5	Support your child's education
			6	etc
31		Separated Family Relations 4	1	Spouse	51	1
			2	unmarried children
32		Reason for separated family 4	1	job	52	1
			2	Academic (school, job preparation, etc.)
			3	army service
			4	Admission to social welfare facility
			5	Support your child's education
			6	etc
33		Separated family relationship 5	1	Spouse	53	1
			2	unmarried children
34		Reason for separated family 5	1	job	54	1
			2	Academic (school, job preparation, etc.)
			3	army service
			4	Admission to social welfare facility
			5	Support your child's education
			6	etc
35		type of house	1	Detached house (multi-family, including one-room)	55	1
			2	apartment
			3	Row, multi-family house
			4	Officetels
			5	etc
36		area of ​​the house		OOO㎡	56	3
37		Housing rental type	1	own house	59	1
			2	Jeonse (no monthly rent)
			3	monthly rent with deposit
			4	Monthly rent without deposit (Sagulse, Yonsei)
			5	Free of charge (officials, residences, etc.)
38		Gross Household Income	1	less than 1 million won	60	1
			2	Less than 100-200 million won
			3	Less than 200 to 3 million won
			4	Less than 300~400 million won
			5	Less than 400 to 5 million won
			6	Less than 500~600 million won
			7	Less than 600~700 million won
			8	Less than 700-800,000 won
			9	over 800 million won
39	1	lack of time	1	always feeling inadequate	61	1
			2	sometimes feel like it's not enough
			3	feel a little free
			4	always feel free
40	1-1	Lack of time_ the thing you want to reduce the most	1	work day	62	1
			2	self-learning
			3	child rearing
			4	Housework (except child rearing)
			5	fellowship and social activities
			6	travel time
			7	etc
41	2	degree of fatigue	1	very tired	63	1
			2	a little tired
			3	almost never tired
			4	not tired at all
42	2-1	reason for tiredness	1	work day	64	1
			2	self-learning
			3	child rearing
			4	Housework (except child rearing)
			5	Relationships
			6	health status
			7	surrounding environment facilities
			8	etc
43	3	life satisfaction	1	very good	65	1
			2	slightly satisfied
			3	usually
			4	slightly dissatisfied
			5	very unsatisfied
44	4	leisure satisfaction	1	very good	66	1
			2	slightly satisfied
			3	usually
			4	slightly dissatisfied
			5	very unsatisfied
45	5	housekeeping	1	very good	67	1
			2	slightly satisfied
			3	usually
			4	slightly dissatisfied
			5	very unsatisfied
			6	Not applicable (single-person households, etc.)
46	6	Men are work, women are home	1	strongly agree	68	1
			2	slightly agree
			3	slightly opposite
			4	strongly opposed
47	7	education school	0	Not received (including preschoolers)	69	1
			1	Elementary School
			2	middle School
			3	high school
			4	University (less than 4 years)
			5	University (4 years or more)
			6	Graduate School Master's Program
			7	Postgraduate Doctoral Program
48	7-1	education	1	Graduated	70	1
			2	Attending
			3	Completion
			4	leave of absence
			5	drop out
49	8	Whether economic activity	1	did work	71	1
			2	vacation and temporary leave
			3	didn't work
50	8-1	why not work	1	child rearing	72	1
			2	Housework (except child rearing)
			3	Academic (school, cram school, etc.)
			4	job preparation
			5	Retirement, old age
			6	mental and physical disorders
			7	closure at work
			8	etc
51	9	industry code		See industry, occupation code	73	1
52	9-1	business form	1	Corporations, government agencies, non-profit organizations, etc.	74	1
			2	Private business, self-employed business, etc.
53	10	job code		See industry, occupation code	75	1
54	11	occupational status	1	full-time employee	76	1
			2	temporary worker
			3	daily worker
			4	self-employed with employees
			5	self-employed without employees
			6	unpaid family worker
55	11-1	employment type	1	full-time work	77	1
			2	part-time work
56	12	working hours		○○○ hours	78	3
57		side business hours		○○○ hours	81	3
58	13	Holiday type	1	2 days off per week (5 days per week)	84	1
			2	1 day a week and every other Saturday
			3	1 day per week
			4	1 day in 2 weeks
			5	Frequent breaks without regular holidays
			6	etc
59	14	household income	1	less than 1 million won	85	1
			2	100 million won to less than 200 million won
			3	200 million won to less than 3 million won
			4	3 million won to less than 4 million won
			5	400 million won to less than 5 million won
			6	5 million won to less than 6 million won
			7	6 million won to less than 7 million won
			8	7 million won to less than 8 million won
			9	over 800 million won
60	1	Feeling	1	very good	86	1
			2	pretty good
			3	slightly good
			4	usually
			5	slightly bad
			6	fairly bad
			7	very bad
61	1-1	(Pleasant behavior) Mood code		Refer to [Behavior classification code] (Code book sheet)	87	3
62		(Pleasant behavior) Feeling level	1	very good	90	1
			2	pretty good
			3	slightly good
63	1-2	(Unpleasant behavior) Mood code		Refer to [Behavior classification code] (Code book sheet)	91	3
64		(unpleasant behavior) How you feel	1	very bad	94	1
			2	fairly bad
			3	slightly bad
65	1-3	(stressed behavior) mood code		Refer to [Behavior classification code] (Code book sheet)	95	3
66		(stressed behavior) mood level	1	very much received	98	1
			2	fairly well received
			3	slightly received
67	2	health	1	very good	99	1
			2	good
			3	usually
			4	bad
			5	very bad
68	3	work or go to school	1	Yes	100	1
			2	no
69	4	visitor	1	has exist	101	1
			2	doesn't exist
70	4-1	Cebu Visitor	1	spouse living elsewhere	102	6	(There can be up to 6 people)
			2	(grand) children living elsewhere
			3	Parents living elsewhere (including spouse's side)
			4	Siblings living elsewhere (including spouse's side)
			5	Housekeeping (remedies) helper
			6	Others (friends, neighbors, worksheet teachers, etc.)
71	Main action time	(Main action time_111) Sleep	JUTIME111	Unit: Minutes	108	4
72		(Main action time_112) Sleepless room	JUTIME112		112	4
73		(Main action time_121) Eating	JUTIME121		116	4
74		(Main action time_122) Snacks and drinks intake	JUTIME122		120	4
75		(Main action time_131) Self-treatment	JUTIME131		124	4
76		(Main action time_132) Rest because of pain	JUTIME132		128	4
77		(Main action time_133) Receive medical service	JUTIME133		132	4
78		(Main action time_141) Personal hygiene	JUTIME141		136	4
79		(Main action time_142) Appearance management	JUTIME142		140	4
80		(Main action time_143) Receive hairdressing related services	JUTIME143		144	4
81		(Main action time_149) Other personal maintenance	JUTIME149		148	4
82		(Main action time_210) Work of corporations, government agencies, non-profit organizations, etc.	JUTIME210		152	4
83		(Main action time_221) Household unincorporated business days related to agriculture, forestry and fisheries	JUTIME221		156	4
84		(Main action time_222) Manufacturing-related household unincorporated business day	JUTIME222		160	4
85		(Main action time_223) Service industry related household non-incorporated business day	JUTIME223		164	4
86		(Main action time_229) Other household non-incorporated business days	JUTIME229		168	4
87		(Main action time_23) Unpaid family work	JUTIME23		172	4
88		(Main action time_241) Daytime rest	JUTIME241		176	4
89		(Main action time_242) Work-related training	JUTIME242		180	4
90		(Main action time_249) Other work-related actions	JUTIME249		184	4
91		(Main action time_25) Job search and start-up activities	JUTIME25		188	4
92		(Main action time_26) Work for self-consumption	JUTIME26		192	4
93		(Main action time_311) School class	JUTIME311		196	4
94		(Main action time_312) Rest between school classes	JUTIME312		200	4
95		(Main action time_313) School self-study	JUTIME313		204	4
96		(Main action time_314) School events	JUTIME314		208	4
97		(Main action time_319) Other school activities	JUTIME319		212	4
98		(Main action time_321) school attendance	JUTIME321		216	4
99		(Main action time_322) Attending broadcasting and online lectures	JUTIME322		220	4
100		(Main action time_323) Self-learning	JUTIME323		224	4
101		(Main action time_329) Learning outside of school activities	JUTIME329		228	4
102		(Main action time_411) Meal preparation	JUTIME411		232	4
103		(Main action time_412) Making snacks and non-routine food	JUTIME412		236	4
104		(Main action time_413) Washing dishes and tidying up after meals	JUTIME413		240	4
105		(Main action time_421) Washing	JUTIME421		244	4
106		(Main action time_422) Laundry drying	JUTIME422		248	4
107		(Main action time_423) Ironing and organizing clothes	JUTIME423		252	4
108		(Main action time_424) Clothing repair and maintenance	JUTIME424		256	4
109		(Main action time_431) Cleaning	JUTIME431		260	4
110		(Main action time_432) Summary	JUTIME432		264	4
111		(Main action time_433) Separating and disposing of garbage	JUTIME433		268	4
112		(Main action time_44) Management of housing and household items	JUTIME44		272	4
113		(Main action time_45) Vehicle management and maintenance	JUTIME45		276	4
114		(Main action time_461) Caring for companion animals	JUTIME461		280	4
115		(Main action time_462) Taking care of plants	JUTIME462		284	4
116		(Main action time_463) Receive companion animal and plant service	JUTIME463		288	4
117		(Main action time_471) Shopping at product stores	JUTIME471		292	4
118		(Main action time_472) Online shopping for products	JUTIME472		296	4
119		(Main action time_473) Service on-site purchase	JUTIME473		300	4
120		(Main action time_474) Service online purchase	JUTIME474		304	4
121		(Main action time_479) Other shopping-related behaviors	JUTIME479		308	4
122		(Main action time_49) Other home management	JUTIME49		312	4
123		(Main action time_511) Physical care	JUTIME511		316	4
124		(Main action time_512) Nursing	JUTIME512		320	4
125		(Main action time_513) Discipline and study teaching (watching)	JUTIME513		324	4
126		(Main action time_514) Reading a book, talking	JUTIME514		328	4
127		(Main action time_515) Playing with children, engaging in sports	JUTIME515		332	4
128		(Main action time_516) Consultation with teachers and visits to schools, etc.	JUTIME516		336	4
129		(Main action time_519) Taking care of others	JUTIME519		340	4
130		(Main action time_52) Caring for minors aged 10 and over	JUTIME52		344	4
131		(Main action time_53) Taking care of adults who need long-term care	JUTIME53		348	4
132		(Main action time_54) Independent adult care	JUTIME54		352	4
133		(Main action time_61) Non-organizational (direct) volunteer work	JUTIME61		356	4
134		(Main action time_62) Organizational and community-based volunteer work	JUTIME62		360	4
135		(Main action time_711) Face-to-face dating	JUTIME711		364	4
136		(Main action time_712) Video/voice communication	JUTIME712		368	4
137		(Main action time_713) Text/e-mail communication	JUTIME713		372	4
138		(Main action time_714) Fellowship through social networks	JUTIME714		376	4
139		(Main action time_719) Other dating-related activities	JUTIME719		380	4
140		(Main action time_72) Participation activities	JUTIME72		384	4
141		(Main action time_731) Personal religious activities	JUTIME731		388	4
142		(Main action time_732) Participation in religious meetings and gatherings	JUTIME732		392	4
143		(Main action time_739) Other religious activities	JUTIME739		396	4
144		(Main action time_74) Ritual activity	JUTIME74		400	4
145		(Main action time_81) Cultural and tourism activities	JUTIME81		404	4
146		(Main action time_821) Reading a book	JUTIME821		408	4
147		(Main action time_822) View the newspaper	JUTIME822		412	4
148		(Main action time_823) View magazine	JUTIME823		416	4
149		(Main action time_824) Watch real-time broadcasting	JUTIME824		420	4
150		(Main action time_825) Watch video	JUTIME825		424	4
151		(Main action time_826) Listening to real-time radio broadcasts	JUTIME826		428	4
152		(Main action time_827) Listening to music and albums	JUTIME827		432	4
153		(Main action time_828) Internet information search	JUTIME828		436	4
154		(Main action time_829) Other media-related leisure activities	JUTIME829		440	4
155		(Main action time_831) Walking and walking	JUTIME831		444	4
156		(Main action time_832) Running and jogging	JUTIME832		448	4
157		(Main action time_833) Climbing	JUTIME833		452	4
158		(Main action time_834) Bicycle/Inline	JUTIME834		456	4
159		(Main action time_835) Individual exercise	JUTIME835		460	4
160		(Main action time_836) Ball game	JUTIME836		464	4
161		(Main action time_837) Fishing and hunting	JUTIME837		468	4
162		(Main action time_839) Other sports/leports	JUTIME839		472	4
163		(Main action time_841) Group games and play	JUTIME841		476	4
164		(Main action time_842) Online/PC game	JUTIME842		480	4
165		(Main action time_843) Mobile game	JUTIME843		484	4
166		(Main action time_849) Other games	JUTIME849		488	4
167		(Main action time_851) Rest without doing anything	JUTIME851		492	4
168		(Main action time_852) Smoking	JUTIME852		496	4
169		(Main action time_891) Personal hobbies	JUTIME891		500	4
170		(Main action time_892) Leisure and liberal arts learning	JUTIME892		504	4
171		(Main action time_893) Entertainment	JUTIME893		508	4
172		(Main action time_899) Other leisure-related activities	JUTIME899		512	4
173		(Main action time_910) Personal maintenance related movement	JUTIME910		516	4
174		(Main action time_921) Go to work	JUTIME921		520	4
175		(Main action time_922) Leave	JUTIME922		524	4
176		(Main action time_923) Business trips and other work-related travel	JUTIME923		528	4
177		(Main action time_924) Movement related to self-consumption days	JUTIME924		532	4
178		(Main action time_930) Learning-related movement	JUTIME930		536	4
179		(Main action time_940) Moving related to home management	JUTIME940		540	4
180		(Main action time_951) Movement related to taking care of children under the age of 10	JUTIME951		544	4
181		(Main action time_952) Movement related to caring for minors aged 10 and over	JUTIME952		548	4
182		(Main action time_953) Moving related to caring for adults in need of long-term care	JUTIME953		552	4
183		(Main action time_954) Movement related to independent adult care	JUTIME954		556	4
184		(Main action time_960) Movement related to volunteering and unpaid training	JUTIME960		560	4
185		(Main action time_970) Movement related to dating and participation activities	JUTIME970		564	4
186		(Main action time_980) Movement related to cultural and leisure activities	JUTIME980		568	4
187	Simultaneous action time	(Simultaneous action time_111) Sleep	DOTIME111	Unit: Minutes	572	4
188		(Simultaneous action time_112) Sleepless room	DOTIME112		576	4
189		(Simultaneous action time_121) Eating	DOTIME121		580	4
190		(Simultaneous action time_122) Snack and drink intake	DOTIME122		584	4
191		(Simultaneous action time_131) Self-treatment	DOTIME131		588	4
192		(Simultaneous action time_132) Rest because of pain	DOTIME132		592	4
193		(Simultaneous action time_133) Receive medical services	DOTIME133		596	4
194		(Simultaneous action time_141) Personal hygiene	DOTIME141		600	4
195		(Simultaneous action time_142) Appearance management	DOTIME142		604	4
196		(Simultaneous action time_143) Get hairdressing services	DOTIME143		608	4
197		(Simultaneous action time_149) Other personal maintenance	DOTIME149		612	4
198		(Simultaneous action time_210) Work of corporations, government agencies, non-profit organizations, etc.	DOTIME210		616	4
199		(Simultaneous action time_221) Household unincorporated business days related to agriculture, forestry and fishing	DOTIME221		620	4
200		(Simultaneous action time_222) Manufacturing-related household unincorporated business day	DOTIME222		624	4
201		(Simultaneous action time_223) Service Industry Related Household Non-Incorporated Business Day	DOTIME223		628	4
202		(Simultaneous action time_229) Other Household Non-Incorporated Business Days	DOTIME229		632	4
203		(Simultaneous action time_23) Unpaid family work	DOTIME23		636	4
204		(Simultaneous action time_241) Daytime rest	DOTIME241		640	4
205		(Simultaneous action time_242) Work-related training	DOTIME242		644	4
206		(Simultaneous action time_249) Other work-related actions	DOTIME249		648	4
207		(Simultaneous action time_25) Job search and start-up activities	DOTIME25		652	4
208		(Simultaneous action time_26) Work for self-consumption	DOTIME26		656	4
209		(Simultaneous action time_311) School class	DOTIME311		660	4
210		(Simultaneous action time_312) Rest between school classes	DOTIME312		664	4
211		(Simultaneous action time_313) School self-study	DOTIME313		668	4
212		(Simultaneous action time_314) School events	DOTIME314		672	4
213		(Simultaneous action time_319) Other school activities	DOTIME319		676	4
214		(Simultaneous action time_321) school attendance	DOTIME321		680	4
215		(Simultaneous action time_322) Broadcasting and online lectures	DOTIME322		684	4
216		(Simultaneous action time_323) Self-learning	DOTIME323		688	4
217		(Simultaneous action time_329) Learning outside of school activities	DOTIME329		692	4
218		(Simultaneous action time_411) Meal preparation	DOTIME411		696	4
219		(Simultaneous action time_412) Making snacks and non-routine food	DOTIME412		700	4
220		(Simultaneous action time_413) Washing dishes and tidying up after meals	DOTIME413		704	4
221		(Simultaneous action time_421) Washing	DOTIME421		708	4
222		(Simultaneous action time_422) Laundry drying	DOTIME422		712	4
223		(Simultaneous action time_423) Ironing and organizing clothes	DOTIME423		716	4
224		(Simultaneous action time_424) Clothing repair and cleaning	DOTIME424		720	4
225		(Simultaneous action time_431) Cleaning	DOTIME431		724	4
226		(Simultaneous action time_432) Summary	DOTIME432		728	4
227		(Simultaneous action time_433) Separating and disposing of garbage	DOTIME433		732	4
228		(Simultaneous action time_44) Management of housing and household items	DOTIME44		736	4
229		(Simultaneous action time_45) Vehicle management and maintenance	DOTIME45		740	4
230		(Simultaneous action time_461) Taking care of companion animals	DOTIME461		744	4
231		(Simultaneous action time_462) Taking care of plants	DOTIME462		748	4
232		(Simultaneous action time_463) Receive companion animal and plant service	DOTIME463		752	4
233		(Simultaneous action time_471) Product store shopping	DOTIME471		756	4
234		(Simultaneous action time_472) Product online shopping	DOTIME472		760	4
235		(Simultaneous action time_473) Service site purchase	DOTIME473		764	4
236		(Simultaneous action time_474) Service online purchase	DOTIME474		768	4
237		(Simultaneous action time_479) Other shopping-related actions	DOTIME479		772	4
238		(Simultaneous action time_49) Other home management	DOTIME49		776	4
239		(Simultaneous action time_511) Physical care	DOTIME511		780	4
240		(Simultaneous action time_512) Nursing	DOTIME512		784	4
241		(Simultaneous action time_513) Discipline and study teaching (watching)	DOTIME513		788	4
242		(Simultaneous action time_514) Reading a book, talking	DOTIME514		792	4
243		(Simultaneous action time_515) Playing with children, engaging in sports	DOTIME515		796	4
244		(Simultaneous action time_516) Consultation with teachers and visits to schools, etc.	DOTIME516		800	4
245		(Simultaneous action time_519) Taking care of others	DOTIME519		804	4
246		(Simultaneous action time_52) Caring for minors over the age of 10	DOTIME52		808	4
247		(Simultaneous action time_53) Taking care of adults who need long-term care	DOTIME53		812	4
248		(Simultaneous action time_54) Independent adult care	DOTIME54		816	4
249		(Simultaneous action time_61) Non-organizational (direct) volunteer work	DOTIME61		820	4
250		(Simultaneous action time_62) Organizational and community-based volunteer work	DOTIME62		824	4
251		(Simultaneous action time_711) Face-to-face dating	DOTIME711		828	4
252		(Simultaneous action time_712) Video and voice communication	DOTIME712		832	4
253		(Simultaneous action time_713) Text and e-mail communication	DOTIME713		836	4
254		(Simultaneous action time_714) Fellowship through social networks	DOTIME714		840	4
255		(Simultaneous action time_719) Other dating-related activities	DOTIME719		844	4
256		(Simultaneous action time_72) Participation activity	DOTIME72		848	4
257		(Simultaneous action time_731) Personal religious activities	DOTIME731		852	4
258		(Simultaneous action time_732) Participation in religious meetings and gatherings	DOTIME732		856	4
259		(Simultaneous action time_739) Other religious activities	DOTIME739		860	4
260		(Simultaneous action time_74) Ritual activity	DOTIME74		864	4
261		(Simultaneous action time_81) Cultural and tourism activities	DOTIME81		868	4
262		(Simultaneous action time_821) Reading a book	DOTIME821		872	4
263		(Simultaneous action time_822) View newspaper	DOTIME822		876	4
264		(Simultaneous action time_823) View magazine	DOTIME823		880	4
265		(Simultaneous action time_824) Watch real-time broadcasting	DOTIME824		884	4
266		(Simultaneous action time_825) Watch video	DOTIME825		888	4
267		(Simultaneous action time_826) Listening to real-time radio broadcasts	DOTIME826		892	4
268		(Simultaneous action time_827) Listening to music and albums	DOTIME827		896	4
269		(Simultaneous action time_828) Internet information search	DOTIME828		900	4
270		(Simultaneous action time_829) Other media-related leisure activities	DOTIME829		904	4
271		(Simultaneous action time_831) Walking and walking	DOTIME831		908	4
272		(Simultaneous action time_832) Running and jogging	DOTIME832		912	4
273		(Simultaneous action time_833) Climbing	DOTIME833		916	4
274		(Simultaneous action time_834) Bicycle/Inline	DOTIME834		920	4
275		(Simultaneous action time_835) Individual exercise	DOTIME835		924	4
276		(Simultaneous action time_836) Ball game	DOTIME836		928	4
277		(Simultaneous action time_837) Fishing and hunting	DOTIME837		932	4
278		(Simultaneous action time_839) Other sports/leports	DOTIME839		936	4
279		(Simultaneous action time_841) Group games and play	DOTIME841		940	4
280		(Simultaneous action time_842) Online/PC game	DOTIME842		944	4
281		(Simultaneous action time_843) Mobile game	DOTIME843		948	4
282		(Simultaneous action time_849) Other games	DOTIME849		952	4
283		(Simultaneous action time_851) Do nothing and rest	DOTIME851		956	4
284		(Simultaneous action time_852) Smoking	DOTIME852		960	4
285		(Simultaneous action time_891) Personal hobbies	DOTIME891		964	4
286		(Simultaneous action time_892) Leisure and liberal arts learning	DOTIME892		968	4
287		(Simultaneous action time_893) Entertainment	DOTIME893		972	4
288		(Simultaneous action time_899) Other leisure-related activities	DOTIME899		976	4
289		(Simultaneous action time amount_910) Personal maintenance related movement	DOTIME910		980	4
290		(Simultaneous action time_921) Go to work	DOTIME921		984	4
291		(Simultaneous action time_922) leave work	DOTIME922		988	4
292		(Simultaneous action time_923) Business trips and other work-related travel	DOTIME923		992	4
293		(Simultaneous action time_924) Movement related to self-consumption days	DOTIME924		996	4
294		(Simultaneous action time_930) Learning-related movement	DOTIME930		1000	4
295		(Simultaneous action time_940) Moving related to home management	DOTIME940		1004	4
296		(Simultaneous action time_951) Movement related to caring for children under the age of 10	DOTIME951		1008	4
297		(Simultaneous action time_952) Movement related to caring for minors aged 10 or older	DOTIME952		1012	4
298		(Simultaneous action time_953) Moving related to caring for adults in need of long-term care	DOTIME953		1016	4
299		(Simultaneous action time_954) Independent adult care-related movement	DOTIME954		1020	4
300		(Simultaneous action time_960) Movement related to volunteer work and unpaid training	DOTIME960		1024	4
301		(Simultaneous action time_970) Movement related to fellowship and participation activities	DOTIME970		1028	4
302		(Simultaneous action time_980) Movement related to cultural and leisure activities	DOTIME980		1032	4
303		weight_member_yearly		weight_member_yearly	1036	20
304		weight_household_year		weight_household_year	1056	20

## Sheet: Industry, Occupational Code
Industry classification (10th revision)			Occupational classification (7th revision)
Code	Item name		Code	Item name
A	agriculture, forestry and fishing		1	manager
B	mine		2	Professionals and related practitioners
C	manufacturing		3	office worker
D	Electricity, gas, steam and air conditioning supplier		4	service worker
E	Water, sewage and waste treatment, raw material recycling		5	sales person
F	construction industry		6	Skilled workers in agriculture, forestry and fishing
G	wholesale and retail		7	Technicians and related technical workers
H	transport and warehousing		8	Device, machine operation and assembly workers
I	Accommodation and restaurant business		9	simple labor worker
J	information and communication business		A	professional soldier
K	finance and insurance
L	real estate
M	Professional, Scientific and Technical Services
N	Business facility management, business support and rental service business
O	Public Administration, Defense and Social Security Administration
P	education service industry
Q	Health industry and social welfare service industry
R	Arts, sports and leisure-related services
S	Associations and organizations, repair and other personal service businesses
T	Employment activities within households and production activities for self-consumption, not elsewhere classified
U	International and foreign organizations

## Sheet: Supplementary explanation
“People who shared with you”
"1. Definition ○ For those who shared the space, the person who shared the main action in a conscious state is the subject of entry. If there are several people, fill in all - However, since the number of people who have been together is shown as a category, if you ate with your spouse or 3 children over 10 years old, do not enter 2, 4, 4, 4, but enter 2, 4 even if there are 3 people. - Recogniti…
" 2. Classification criteria and examples ○ If the person who is the subject of caring rather than performing the act of caring together, does not count as the person who did it ○ The other party on the phone does not share space, so it is not included in the number of people with whom you are talking. - Conversations through texts, such as writing text messages or checking text messages, or text…

## Sheet: behavior classification code-19
	behavior classification code	code for aggregation	code name	note		behavior classification code	code for aggregation	code name	note
	(Main Category)	JUTIME1	personal maintenance			(Main Category)	DOTIME1	personal maintenance
	(Middle Class)	JUTIME11	Sleep			(Middle Class)	DOTIME11	Sleep
	111	JUTIME111	Sleep			111	DOTIME111	Sleep
	112	JUTIME112	sleepless room			112	DOTIME112	sleepless room
	(Middle Class)	JUTIME12	eating and snacking			(Middle Class)	DOTIME12	eating and snacking
	121	JUTIME121	to eat			121	DOTIME121	to eat
	122	JUTIME122	Snacks and drinks intake			122	DOTIME122	Snacks and drinks intake
	(Middle Class)	JUTIME13	personal health care			(Middle Class)	DOTIME13	personal health care
	131	JUTIME131	self-treatment			131	DOTIME131	self-treatment
	132	JUTIME132	rest from pain			132	DOTIME132	rest from pain
	133	JUTIME133	Get medical services			133	DOTIME133	Get medical services
	(Middle Class)	JUTIME14	Personal hygiene and appearance management			(Middle Class)	DOTIME14	Personal hygiene and appearance management
	141	JUTIME141	personal hygiene			141	DOTIME141	personal hygiene
	142	JUTIME142	appearance management			142	DOTIME142	appearance management
	143	JUTIME143	Get hairdressing services			143	DOTIME143	Get hairdressing services
	149	JUTIME149	Other personal maintenance			149	DOTIME149	Other personal maintenance
	(Main Category)	JUTIME2	One			(Main Category)	DOTIME2	One
	(Middle Class)	JUTIME21	Corporations, government agencies, non-profit organizations, etc.			(Middle Class)	DOTIME21	Corporations, government agencies, non-profit organizations, etc.
	210	JUTIME210	Corporations, government agencies, non-profit organizations, etc.			210	DOTIME210	Corporations, government agencies, non-profit organizations, etc.
	(Middle Class)	JUTIME22	Work of household unincorporated companies			(Middle Class)	DOTIME22	Work of household unincorporated companies
	221	JUTIME221	Household unincorporated business day related to agriculture, forestry and fishery			221	DOTIME221	Household unincorporated business day related to agriculture, forestry and fishery
	222	JUTIME222	Manufacturing related household unincorporated business day			222	DOTIME222	Manufacturing related household unincorporated business day
	223	JUTIME223	Household unincorporated business day related to service industry			223	DOTIME223	Household unincorporated business day related to service industry
	229	JUTIME229	Other Household Non-Incorporated Business Day			229	DOTIME229	Other Household Non-Incorporated Business Day
	(Middle Class)	JUTIME23	unpaid family work			(Middle Class)	DOTIME23	unpaid family work
	231	JUTIME231	Unpaid family work related to agriculture and fishery	When providing behavior classification codes, 51 sub-categories are provided for public use by replacing the third digit with *		231	DOTIME231	Unpaid family work related to agriculture and fishery	When providing behavior classification codes, 51 sub-categories are provided for public use by replacing the third digit with *
	232	JUTIME232	Unpaid family work related to manufacturing	When providing behavior classification codes, 51 sub-categories are provided for public use by replacing the third digit with *		232	DOTIME232	Unpaid family work related to manufacturing	When providing behavior classification codes, 51 sub-categories are provided for public use by replacing the third digit with *
	233	JUTIME233	Unpaid family days related to service industry	When providing behavior classification codes, 51 sub-categories are provided for public use by replacing the third digit with *		233	DOTIME233	Unpaid family days related to service industry	When providing behavior classification codes, 51 sub-categories are provided for public use by replacing the third digit with *
	239	JUTIME239	Other unpaid family days	When providing behavior classification codes, 51 sub-categories are provided for public use by replacing the third digit with *		239	DOTIME239	Other unpaid family days	When providing behavior classification codes, 51 sub-categories are provided for public use by replacing the third digit with *
	(Middle Class)	JUTIME24	Other work-related activities			(Middle Class)	DOTIME24	Other work-related activities
	241	JUTIME241	day off			241	DOTIME241	day off
	242	JUTIME242	Work-related training			242	DOTIME242	Work-related training
	249	JUTIME249	Other day-related actions			249	DOTIME249	Other day-related actions
	(Middle Class)	JUTIME25	Job search and start-up activities			(Middle Class)	DOTIME25	Job search and start-up activities
	251	JUTIME251	job search	When providing behavior classification codes, 51 sub-categories are provided for public use by replacing the third digit with *		251	DOTIME251	job search	When providing behavior classification codes, 51 sub-categories are provided for public use by replacing the third digit with *
	252	JUTIME252	Start-up activities	When providing behavior classification codes, 51 sub-categories are provided for public use by replacing the third digit with *		252	DOTIME252	Start-up activities	When providing behavior classification codes, 51 sub-categories are provided for public use by replacing the third digit with *
	(Middle Class)	JUTIME26	work for self-consumption			(Middle Class)	DOTIME26	work for self-consumption
	261	JUTIME261	Agriculture, forestry and fishing days for self-consumption	When providing behavior classification codes, 51 sub-categories are provided for public use by replacing the third digit with *		261	DOTIME261	Agriculture, forestry and fishing days for self-consumption	When providing behavior classification codes, 51 sub-categories are provided for public use by replacing the third digit with *
	262	JUTIME262	Date of production of goods for self-consumption	When providing behavior classification codes, 51 sub-categories are provided for public use by replacing the third digit with *		262	DOTIME262	Date of production of goods for self-consumption	When providing behavior classification codes, 51 sub-categories are provided for public use by replacing the third digit with *
	263	JUTIME263	Construction and repair of houses for self-consumption, water and fuel supply activities	When providing behavior classification codes, 51 sub-categories are provided for public use by replacing the third digit with *		263	DOTIME263	Construction and repair of houses for self-consumption, water and fuel supply activities	When providing behavior classification codes, 51 sub-categories are provided for public use by replacing the third digit with *
	(Main Category)	JUTIME3	learning			(Main Category)	DOTIME3	learning
	(Middle Class)	JUTIME31	school activities			(Middle Class)	DOTIME31	school activities
	311	JUTIME311	school class			311	DOTIME311	school class
	312	JUTIME312	break between school			312	DOTIME312	break between school
	313	JUTIME313	school self-study			313	DOTIME313	school self-study
	314	JUTIME314	school event			314	DOTIME314	school event
	319	JUTIME319	Other school activities			319	DOTIME319	Other school activities
	(Middle Class)	JUTIME32	Learning outside of school activities			(Middle Class)	DOTIME32	Learning outside of school activities
	321	JUTIME321	school attendance			321	DOTIME321	school attendance
	322	JUTIME322	Broadcasting and online lectures			322	DOTIME322	Broadcasting and online lectures
	323	JUTIME323	self-learning			323	DOTIME323	self-learning
	329	JUTIME329	Other school activities extracurricular learning			329	DOTIME329	Other school activities extracurricular learning
	(Main Category)	JUTIME4	home care			(Main Category)	DOTIME4	home care
	(Middle Class)	JUTIME41	food preparation			(Middle Class)	DOTIME41	food preparation
	411	JUTIME411	meal preparation			411	DOTIME411	meal preparation
	412	JUTIME412	Making snacks and unusual foods			412	DOTIME412	Making snacks and unusual foods
	413	JUTIME413	Washing dishes and cleaning up after meals			413	DOTIME413	Washing dishes and cleaning up after meals
	(Middle Class)	JUTIME42	clothing care			(Middle Class)	DOTIME42	clothing care
	421	JUTIME421	to wash			421	DOTIME421	to wash
	422	JUTIME422	laundry drying			422	DOTIME422	laundry drying
	423	JUTIME423	ironing and cleaning			423	DOTIME423	ironing and cleaning
	424	JUTIME424	Clothing repair and care			424	DOTIME424	Clothing repair and care
	(Middle Class)	JUTIME43	cleaning and tidying up			(Middle Class)	DOTIME43	cleaning and tidying up
	431	JUTIME431	clean			431	DOTIME431	clean
	432	JUTIME432	organize			432	DOTIME432	organize
	433	JUTIME433	Garbage Separation and Disposal			433	DOTIME433	Garbage Separation and Disposal
	(Middle Class)	JUTIME44	Housing and household goods management			(Middle Class)	DOTIME44	Housing and household goods management
	441	JUTIME441	housing management	When providing behavior classification codes, 51 sub-categories are provided for public use by replacing the third digit with *		441	DOTIME441	housing management	When providing behavior classification codes, 51 sub-categories are provided for public use by replacing the third digit with *
	442	JUTIME442	Household goods management	When providing behavior classification codes, 51 sub-categories are provided for public use by replacing the third digit with *		442	DOTIME442	Household goods management	When providing behavior classification codes, 51 sub-categories are provided for public use by replacing the third digit with *
	443	JUTIME443	Get services related to housing and household goods	When providing behavior classification codes, 51 sub-categories are provided for public use by replacing the third digit with *		443	DOTIME443	Get services related to housing and household goods	When providing behavior classification codes, 51 sub-categories are provided for public use by replacing the third digit with *
	(Middle Class)	JUTIME45	Vehicle Care and Maintenance			(Middle Class)	DOTIME45	Vehicle Care and Maintenance
	451	JUTIME451	car management	When providing behavior classification codes, 51 sub-categories are provided for public use by replacing the third digit with *		451	DOTIME451	car management	When providing behavior classification codes, 51 sub-categories are provided for public use by replacing the third digit with *
	452	JUTIME452	Receive vehicle-related services	When providing behavior classification codes, 51 sub-categories are provided for public use by replacing the third digit with *		452	DOTIME452	Receive vehicle-related services	When providing behavior classification codes, 51 sub-categories are provided for public use by replacing the third digit with *
	(Middle Class)	JUTIME46	Caring for pets and plants			(Middle Class)	DOTIME46	Caring for pets and plants
	461	JUTIME461	Caring for pets			461	DOTIME461	Caring for pets
	462	JUTIME462	caring for plants			462	DOTIME462	caring for plants
	463	JUTIME463	Get pet and plant service			463	DOTIME463	Get pet and plant service
	(Middle Class)	JUTIME47	Purchasing goods and services			(Middle Class)	DOTIME47	Purchasing goods and services
	471	JUTIME471	product store shopping			471	DOTIME471	product store shopping
	472	JUTIME472	product online shopping			472	DOTIME472	product online shopping
	473	JUTIME473	Service on-site purchase			473	DOTIME473	Service on-site purchase
	474	JUTIME474	service online purchase			474	DOTIME474	service online purchase
	479	JUTIME479	Other shopping-related actions			479	DOTIME479	Other shopping-related actions
	(Middle Class)	JUTIME49	Other home care			(Middle Class)	DOTIME49	Other home care
	491	JUTIME491	Household budget, family planning activities	When providing behavior classification codes, 51 sub-categories are provided for public use by replacing the third digit with *		491	DOTIME491	Household budget, family planning activities	When providing behavior classification codes, 51 sub-categories are provided for public use by replacing the third digit with *
	492	JUTIME492	Use of financial institutions	When providing behavior classification codes, 51 sub-categories are provided for public use by replacing the third digit with *		492	DOTIME492	Use of financial institutions	When providing behavior classification codes, 51 sub-categories are provided for public use by replacing the third digit with *
	493	JUTIME493	Use of government offices, etc.	When providing behavior classification codes, 51 sub-categories are provided for public use by replacing the third digit with *		493	DOTIME493	Use of government offices, etc.	When providing behavior classification codes, 51 sub-categories are provided for public use by replacing the third digit with *
	499	JUTIME499	Other household management-related actions	When providing behavior classification codes, 51 sub-categories are provided for public use by replacing the third digit with *		499	DOTIME499	Other household management-related actions	When providing behavior classification codes, 51 sub-categories are provided for public use by replacing the third digit with *
	(Main Category)	JUTIME5	Caring for family and members of the household			(Main Category)	DOTIME5	Caring for family and members of the household
	(Middle Class)	JUTIME51	Caring for children under the age of 10			(Middle Class)	DOTIME51	Caring for children under the age of 10
	511	JUTIME511	physical care			511	DOTIME511	physical care
	512	JUTIME512	nursing			512	DOTIME512	nursing
	513	JUTIME513	Discipline and study teaching (watching)			513	DOTIME513	Discipline and study teaching (watching)
	514	JUTIME514	reading a book, talking			514	DOTIME514	reading a book, talking
	515	JUTIME515	Playing with children, playing sports			515	DOTIME515	Playing with children, playing sports
	516	JUTIME516	Consultation with teachers and visits to schools			516	DOTIME516	Consultation with teachers and visits to schools
	519	JUTIME519	take care of the guitar			519	DOTIME519	take care of the guitar
	(Middle Class)	JUTIME52	Caring for minors over the age of 10			(Middle Class)	DOTIME52	Caring for minors over the age of 10
	521	JUTIME521	physical care	When providing behavior classification codes, 51 sub-categories are provided for public use by replacing the third digit with *		521	DOTIME521	physical care	When providing behavior classification codes, 51 sub-categories are provided for public use by replacing the third digit with *
	522	JUTIME522	nursing	When providing behavior classification codes, 51 sub-categories are provided for public use by replacing the third digit with *		522	DOTIME522	nursing	When providing behavior classification codes, 51 sub-categories are provided for public use by replacing the third digit with *
	523	JUTIME523	Discipline and study teaching (watching)	When providing behavior classification codes, 51 sub-categories are provided for public use by replacing the third digit with *		523	DOTIME523	Discipline and study teaching (watching)	When providing behavior classification codes, 51 sub-categories are provided for public use by replacing the third digit with *
	524	JUTIME524	reading a book, talking	When providing behavior classification codes, 51 sub-categories are provided for public use by replacing the third digit with *		524	DOTIME524	reading a book, talking	When providing behavior classification codes, 51 sub-categories are provided for public use by replacing the third digit with *
	525	JUTIME525	Playing with children, playing sports	When providing behavior classification codes, 51 sub-categories are provided for public use by replacing the third digit with *		525	DOTIME525	Playing with children, playing sports	When providing behavior classification codes, 51 sub-categories are provided for public use by replacing the third digit with *
	526	JUTIME526	Consultation with teachers and visits to schools	When providing behavior classification codes, 51 sub-categories are provided for public use by replacing the third digit with *		526	DOTIME526	Consultation with teachers and visits to schools	When providing behavior classification codes, 51 sub-categories are provided for public use by replacing the third digit with *
	529	JUTIME529	take care of the guitar	When providing behavior classification codes, 51 sub-categories are provided for public use by replacing the third digit with *		529	DOTIME529	take care of the guitar	When providing behavior classification codes, 51 sub-categories are provided for public use by replacing the third digit with *
	(Middle Class)	JUTIME53	Caring for adults with long-term care needs			(Middle Class)	DOTIME53	Caring for adults with long-term care needs
	531	JUTIME531	Physical care and assistance with daily tasks	When providing behavior classification codes, 51 sub-categories are provided for public use by replacing the third digit with *		531	DOTIME531	Physical care and assistance with daily tasks	When providing behavior classification codes, 51 sub-categories are provided for public use by replacing the third digit with *
	532	JUTIME532	nursing	When providing behavior classification codes, 51 sub-categories are provided for public use by replacing the third digit with *		532	DOTIME532	nursing	When providing behavior classification codes, 51 sub-categories are provided for public use by replacing the third digit with *
	539	JUTIME539	take care of the guitar	When providing behavior classification codes, 51 sub-categories are provided for public use by replacing the third digit with *		539	DOTIME539	take care of the guitar	When providing behavior classification codes, 51 sub-categories are provided for public use by replacing the third digit with *
	(Middle Class)	JUTIME54	independent adult care			(Middle Class)	DOTIME54	independent adult care
	541	JUTIME541	Taking care of the body (temporary illness, etc.)	When providing behavior classification codes, 51 sub-categories are provided for public use by replacing the third digit with *		541	DOTIME541	Taking care of the body (temporary illness, etc.)	When providing behavior classification codes, 51 sub-categories are provided for public use by replacing the third digit with *
	549	JUTIME549	take care of the guitar	When providing behavior classification codes, 51 sub-categories are provided for public use by replacing the third digit with *		549	DOTIME549	take care of the guitar	When providing behavior classification codes, 51 sub-categories are provided for public use by replacing the third digit with *
	(Main Category)	JUTIME6	Volunteer and unpaid training			(Main Category)	DOTIME6	Volunteer and unpaid training
	(Middle Class)	JUTIME61	Non-Organizational-Based (Direct) Volunteer			(Middle Class)	DOTIME61	Non-Organizational-Based (Direct) Volunteer
	611	JUTIME611	Helping with household chores other than the family	When providing behavior classification codes, 51 sub-categories are provided for public use by replacing the third digit with *		611	DOTIME611	Helping with household chores other than the family	When providing behavior classification codes, 51 sub-categories are provided for public use by replacing the third digit with *
	612	JUTIME612	Caring for minors (excluding family and household members, non-organizational basis)	When providing behavior classification codes, 51 sub-categories are provided for public use by replacing the third digit with *		612	DOTIME612	Caring for minors (excluding family and household members, non-organizational basis)	When providing behavior classification codes, 51 sub-categories are provided for public use by replacing the third digit with *
	613	JUTIME613	Helping and caring for adults (excluding family and household members, non-organizational)	When providing behavior classification codes, 51 sub-categories are provided for public use by replacing the third digit with *		613	DOTIME613	Helping and caring for adults (excluding family and household members, non-organizational)	When providing behavior classification codes, 51 sub-categories are provided for public use by replacing the third digit with *
	614	JUTIME614	Helping with income-related activities (excluding family and household members, non-organizational)	When providing behavior classification codes, 51 sub-categories are provided for public use by replacing the third digit with *		614	DOTIME614	Helping with income-related activities (excluding family and household members, non-organizational)	When providing behavior classification codes, 51 sub-categories are provided for public use by replacing the third digit with *
	619	JUTIME619	Other non-organizational (direct) volunteer work	When providing behavior classification codes, 51 sub-categories are provided for public use by replacing the third digit with *		619	DOTIME619	Other non-organizational (direct) volunteer work	When providing behavior classification codes, 51 sub-categories are provided for public use by replacing the third digit with *
	(Middle Class)	JUTIME62	Organizational and community-based volunteering			(Middle Class)	DOTIME62	Organizational and community-based volunteering
	621	JUTIME621	Volunteer for national and regional events	When providing behavior classification codes, 51 sub-categories are provided for public use by replacing the third digit with *		621	DOTIME621	Volunteer for national and regional events	When providing behavior classification codes, 51 sub-categories are provided for public use by replacing the third digit with *
	622	JUTIME622	Volunteering for the underprivileged and disaster residents	When providing behavior classification codes, 51 sub-categories are provided for public use by replacing the third digit with *		622	DOTIME622	Volunteering for the underprivileged and disaster residents	When providing behavior classification codes, 51 sub-categories are provided for public use by replacing the third digit with *
	629	JUTIME629	Other volunteers	When providing behavior classification codes, 51 sub-categories are provided for public use by replacing the third digit with *		629	DOTIME629	Other volunteers	When providing behavior classification codes, 51 sub-categories are provided for public use by replacing the third digit with *
	(Middle Class)	JUTIME63	Unpaid training and related activities			(Middle Class)	DOTIME63	Unpaid training and related activities
	630	JUTIME630	Unpaid training and related activities	When providing behavior classification codes, 51 sub-categories are provided for public use by replacing the third digit with *		630	DOTIME630	Unpaid training and related activities	When providing behavior classification codes, 51 sub-categories are provided for public use by replacing the third digit with *
	(Main Category)	JUTIME7	Fellowship and participation activities			(Main Category)	DOTIME7	Fellowship and participation activities
	(Middle Class)	JUTIME71	fellowship activities			(Middle Class)	DOTIME71	fellowship activities
	711	JUTIME711	face-to-face			711	DOTIME711	face-to-face
	712	JUTIME712	Video and voice communication			712	DOTIME712	Video and voice communication
	713	JUTIME713	Text/e-mail communication			713	DOTIME713	Text/e-mail communication
	714	JUTIME714	Fellowship through social networks			714	DOTIME714	Fellowship through social networks
	719	JUTIME719	Other dating-related activities			719	DOTIME719	Other dating-related activities
	(Middle Class)	JUTIME72	Participation activities			(Middle Class)	DOTIME72	Participation activities
	721	JUTIME721	compulsory participation	When providing behavior classification codes, 51 sub-categories are provided for public use by replacing the third digit with *		721	DOTIME721	compulsory participation	When providing behavior classification codes, 51 sub-categories are provided for public use by replacing the third digit with *
	722	JUTIME722	Participation in children's education	When providing behavior classification codes, 51 sub-categories are provided for public use by replacing the third digit with *		722	DOTIME722	Participation in children's education	When providing behavior classification codes, 51 sub-categories are provided for public use by replacing the third digit with *
	723	JUTIME723	Participation in community culture and social events	When providing behavior classification codes, 51 sub-categories are provided for public use by replacing the third digit with *		723	DOTIME723	Participation in community culture and social events	When providing behavior classification codes, 51 sub-categories are provided for public use by replacing the third digit with *
	724	JUTIME724	Fill in the Life Time Survey Survey Table	When providing behavior classification codes, 51 sub-categories are provided for public use by replacing the third digit with *		724	DOTIME724	Fill in the Life Time Survey Survey Table	When providing behavior classification codes, 51 sub-categories are provided for public use by replacing the third digit with *
	729	JUTIME729	Other Participation Activities	When providing behavior classification codes, 51 sub-categories are provided for public use by replacing the third digit with *		729	DOTIME729	Other Participation Activities	When providing behavior classification codes, 51 sub-categories are provided for public use by replacing the third digit with *
	(Middle Class)	JUTIME73	religious activity			(Middle Class)	DOTIME73	religious activity
	731	JUTIME731	personal religious activities			731	DOTIME731	personal religious activities
	732	JUTIME732	Participation in religious gatherings and gatherings			732	DOTIME732	Participation in religious gatherings and gatherings
	739	JUTIME739	Other religious activities			739	DOTIME739	Other religious activities
	(Middle Class)	JUTIME74	ceremonial activity			(Middle Class)	DOTIME74	ceremonial activity
	740	JUTIME740	ceremonial occasions, etc.	When providing behavior classification codes, 51 sub-categories are provided for public use by replacing the third digit with *		740	DOTIME740	ceremonial occasions, etc.	When providing behavior classification codes, 51 sub-categories are provided for public use by replacing the third digit with *
	(Main Category)	JUTIME8	Culture and leisure			(Main Category)	DOTIME8	Culture and leisure
	(Middle Class)	JUTIME81	cultural and tourism activities			(Middle Class)	DOTIME81	cultural and tourism activities
	811	JUTIME811	watching a movie	When providing behavior classification codes, 51 sub-categories are provided for public use by replacing the third digit with *		811	DOTIME811	watching a movie	When providing behavior classification codes, 51 sub-categories are provided for public use by replacing the third digit with *
	812	JUTIME812	Watching performances such as plays and concerts	When providing behavior classification codes, 51 sub-categories are provided for public use by replacing the third digit with *		812	DOTIME812	Watching performances such as plays and concerts	When providing behavior classification codes, 51 sub-categories are provided for public use by replacing the third digit with *
	813	JUTIME813	Visiting exhibition halls and museums	When providing behavior classification codes, 51 sub-categories are provided for public use by replacing the third digit with *		813	DOTIME813	Visiting exhibition halls and museums	When providing behavior classification codes, 51 sub-categories are provided for public use by replacing the third digit with *
	814	JUTIME814	watching sports	When providing behavior classification codes, 51 sub-categories are provided for public use by replacing the third digit with *		814	DOTIME814	watching sports	When providing behavior classification codes, 51 sub-categories are provided for public use by replacing the third digit with *
	815	JUTIME815	Sightseeing and driving	When providing behavior classification codes, 51 sub-categories are provided for public use by replacing the third digit with *		815	DOTIME815	Sightseeing and driving	When providing behavior classification codes, 51 sub-categories are provided for public use by replacing the third digit with *
	819	JUTIME819	Other cultural and tourism activities	When providing behavior classification codes, 51 sub-categories are provided for public use by replacing the third digit with *		819	DOTIME819	Other cultural and tourism activities	When providing behavior classification codes, 51 sub-categories are provided for public use by replacing the third digit with *
	(Middle Class)	JUTIME82	Leisure activities using media			(Middle Class)	DOTIME82	Leisure activities using media
	821	JUTIME821	reading a book			821	DOTIME821	reading a book
	822	JUTIME822	view the newspaper			822	DOTIME822	view the newspaper
	823	JUTIME823	view magazine			823	DOTIME823	view magazine
	824	JUTIME824	Watch live broadcast			824	DOTIME824	Watch live broadcast
	825	JUTIME825	watch video			825	DOTIME825	watch video
	826	JUTIME826	Listen to live radio broadcasts			826	DOTIME826	Listen to live radio broadcasts
	827	JUTIME827	Listening to music and albums			827	DOTIME827	Listening to music and albums
	828	JUTIME828	Internet information search			828	DOTIME828	Internet information search
	829	JUTIME829	Other media-related leisure activities			829	DOTIME829	Other media-related leisure activities
	(Middle Class)	JUTIME83	sports and sports			(Middle Class)	DOTIME83	sports and sports
	831	JUTIME831	walking/walking			831	DOTIME831	walking/walking
	832	JUTIME832	Running and jogging			832	DOTIME832	Running and jogging
	833	JUTIME833	Mountain climbing			833	DOTIME833	Mountain climbing
	834	JUTIME834	Bicycle/Inline			834	DOTIME834	Bicycle/Inline
	835	JUTIME835	individual exercise			835	DOTIME835	individual exercise
	836	JUTIME836	ball game			836	DOTIME836	ball game
	837	JUTIME837	fishing and hunting			837	DOTIME837	fishing and hunting
	839	JUTIME839	Other sports/leports			839	DOTIME839	Other sports/leports
	(Middle Class)	JUTIME84	games and play			(Middle Class)	DOTIME84	games and play
	841	JUTIME841	Group games and play			841	DOTIME841	Group games and play
	842	JUTIME842	Online/PC games			842	DOTIME842	Online/PC games
	843	JUTIME843	mobile game			843	DOTIME843	mobile game
	849	JUTIME849	other games			849	DOTIME849	other games
	(Middle Class)	JUTIME85	rest-related activities			(Middle Class)	DOTIME85	rest-related activities
	851	JUTIME851	do nothing and rest			851	DOTIME851	do nothing and rest
	852	JUTIME852	smoking			852	DOTIME852	smoking
	(Middle Class)	JUTIME89	Other leisure activities			(Middle Class)	DOTIME89	Other leisure activities
	891	JUTIME891	personal hobbies			891	DOTIME891	personal hobbies
	892	JUTIME892	Leisure and liberal arts learning			892	DOTIME892	Leisure and liberal arts learning
	893	JUTIME893	pleasure			893	DOTIME893	pleasure
	899	JUTIME899	Other leisure-related activities			899	DOTIME899	Other leisure-related activities
	(Main Category)	JUTIME9	move			(Main Category)	DOTIME9	move
	(Middle Class)	JUTIME91	Personal maintenance-related transfers			(Middle Class)	DOTIME91	Personal maintenance-related transfers
	910	JUTIME910	Movement related to personal maintenance			910	DOTIME910	Movement related to personal maintenance
	(Middle Class)	JUTIME92	work related moves			(Middle Class)	DOTIME92	work related moves
	921	JUTIME921	Go to work			921	DOTIME921	Go to work
	922	JUTIME922	leave work			922	DOTIME922	leave work
	923	JUTIME923	Business trips and other work-related travel			923	DOTIME923	Business trips and other work-related travel
	924	JUTIME924	Movement related to self-consumption days			924	DOTIME924	Movement related to self-consumption days
	(Middle Class)	JUTIME93	Learning Related Moves			(Middle Class)	DOTIME93	Learning Related Moves
	930	JUTIME930	learning-related movement			930	DOTIME930	learning-related movement
	(Middle Class)	JUTIME94	Home Care Related Moves			(Middle Class)	DOTIME94	Moves related to home management
	940	JUTIME940	Home Care Related Moves			940	DOTIME940	Moves related to home management
	(Middle Class)	JUTIME95	Moving related to caring for family and household members			(Middle Class)	DOTIME95	Moving related to caring for family and household members
	951	JUTIME951	Travel related to caring for children under the age of 10			951	DOTIME951	Travel related to caring for children under the age of 10
	952	JUTIME952	Travel related to caring for minors over 10 years of age			952	DOTIME952	Travel related to caring for minors over 10 years of age
	953	JUTIME953	Long-Term Care Needs Adult Care-Related Mobility			953	DOTIME953	Long-Term Care Needs Adult Care-Related Mobility
	954	JUTIME954	Independent adult care-related transfers			954	DOTIME954	Independent adult care-related transfers
	(Middle Class)	JUTIME96	Volunteer and unpaid training related transfers			(Middle Class)	DOTIME96	Volunteer and unpaid training related transfers
	960	JUTIME960	Volunteer and unpaid training related transfers			960	DOTIME960	Volunteer and unpaid training related transfers
	(Middle Class)	JUTIME97	Movement related to fellowship and participation			(Middle Class)	DOTIME97	Movement related to fellowship and participation
	970	JUTIME970	Movement related to fellowship and participation			970	DOTIME970	Movement related to fellowship and participation
	(Middle Class)	JUTIME98	Cultural and recreational movement			(Middle Class)	DOTIME98	Cultural and recreational movement
	980	JUTIME980	Cultural and recreational movement			980	DOTIME980	Cultural and recreational movement
